# Supplementary material for: Distribution and evolution of the western European water frogs (genus Pelophylax) from Catalonia, northeastern Spain
Source: PeerJ. 2025 Sep 22;13:e19895. doi: 10.7717/peerj.19895 (PMC12462689; doi:10.7717/peerj.19895)
Supplement: Supplemental Information 4 [file peerj-13-19895-s004.fasta]

>H1
GGTCTATTCTTAGCTATACATTATACAGCTGACACATCCCTAGCATTTTCGTCTGTAGCCCATATCTGCCGAGATGTTAACAATGGCTGGCTTCTCCGAAATCTCCATGCCAATGGCGCATCCTTCTTTTTTATCTGCATCTATTTCCACATCGGGCGAGCCCTCTACTACGGATCCTATCTGTACAAAGAGACATGAAACATTGGCGTTATCCTCCTATTCCTAGTAATAGCTACAGCCTTTGTCGGCTATGTCCTTCCATGAGGACAAATGTCATTCTGAGGTGCCACTGTAATCACCAACCTCCTATCAGCTGCCCCCTACATTGGATCCGACCTAGTTCAATGAATCTGAGGCGGGTTTTCAGTTGATAACGCCACCCTCACCCGATTCTTCACGTTCCACTTTATCCTCCCCTTTATCATTGCAGCCGCAAGCATGATTCACCTCCTCTTCCTCCACCAAACAGGATCCTCTAACCCAACAGGTCTTAACTCCAATCTTGACAAAGTCACCTTCCATCCCTATTTCTCCTACAAAGACCTCCTAGGCTTCGCCATTATAATCGGAGCCCTTGCAGCCCTCTCCACCTTCGCCCCGAACCTCCTGGGAGACCCAGACAACTTCACACCCGCCAACCCCCTC
>H2
ACCGGTCTATTCTTAGCTATACATTATACAGCTGACACATCCCTAGCATTTTCGTCTGTAGCCCATATCTGCCGAGATGTTAACAATGGCTGGCTTCTCCGAAACCTCCATGCCAACGGCGCATCCTTCTTTTTTATCTGCATCTATTTCCACATCGGGCGAGCCCTCTACTACGGATCCTATCTGTACAAAGAGACATGAAACATTGGCGTTATCCTCCTATTCCTGGTAATAGCTACAGCCTTTGTTGGCTATGTCCTTCCATGAGGACAAATGTCATTCTGAGGTGCCACTGTAATCACCAACCTCCTATCAGCTGCCCCCTACATTGGATCCGATCTAGTTCAATGGATCTGAGGCGGGTTTTCAGTTGATAACGCCACCCTCACCCGATTCTTCACGTTCCACTTTATCCTCCCCTTTATCATTGCAGCCGCAAGCATGATTCACCTCCTCTTCCTCCACCAAACAGGATCCTCTAACCCAACAGGTCTTAACTCCAATCTTGACAAAGTCACCTTCCATCCCTATTTCTCCTACAAAGACCTCCTAGGCTTCGCCATTATAATCGGAGCCCTTGCAGCCCTCTCCACCTTCGCCCCGAACCTTCTGGGAGACCCAGACAACTTCACACCCGCCAACCCCCTC
>H3
ACCGGTCTATTCTTAGCTATACATTATACAGCTGACACATCCCTAGCATTTTCGTCTGTAGCCCATATCTGCCGAGATGTTAACAATGGCTGGCTTCTCCGGAATCTCCATGCCAATGGCGCATCCTTCTTTTTTATCTGCATCTATTTCCACATCGGGCGAGCCCTCTACTACGGATCCTATCTGTACAAAGAGACATGAAACATTGGCGTTATCCTCCTATTCCTAGTAATAGCTACAGCCTTTGTCGGCTATGTCCTTCCATGAGGACAAATGTCATTCTGAGGTGCCACTGTAATCACCAACCTCCTATCAGCTGCCCCCTACATTGGATCCGACCTAGTTCAATGAATCTGAGGCGGGTTTTCAGTTGATAACGCCACCCTCACCCGATTCTTCACGTTCCACTTTATCCTCCCCTTTATCATTGCAGCCGCAAGCATGATTCACCTCCTCTTCCTCCACCAAACAGGATCCTCTAACCCAACAGGTCTTAACTCCAATCTTGACAAAGTCACCTTCCATCCCTATTTCTCCTACAAAGACCTCCTAGGCTTCGCCATTATAATCGGAGCCCTTGCAGCCCTCTCCACCTTCGCCCCGAACCTCCTGGGAGACCCAGACAACTTCACACCCGCCAACCCCCTC
>H4
ACCGGTCTATTCTTAGCTATACATTATACAGCTGACACATCCCTAGCATTTTCGTCTGTAGCCCATATCTGCCGAGATGTTAACAATGGCTGGCTTCTCCGAAATCTCCATGCCAATGGCGCGTCCTTCTTTTTTATCTGCATCTATTTCCACATCGGGCGAGCCCTCTACTACGGATCCTATCTGTACAAAGAGACATGAAACATTGGCGTTATCCTCCTATTCCTAGTAATAGCTACAGCCTTTGTCGGCTATGTCCTTCCATGAGGACAAATGTCATTCTGAGGTGCCACTGTAATCACCAACCTCCTATCAGCTGCCCCCTACATTGGATCCGACCTAGTTCAATGAATCTGAGGCGGGTTTTCAGTTGATAACGCCACCCTCACCCGATTCTTCACGTTCCACTTTATCCTCCCCTTTATCATTGCAGCCGCAAGCATGATTCACCTCCTCTTCCTCCACCAAACAGGATCCTCTAACCCAACAGGTCTTAACTCCAATCTTGACAAAGTCACCTTCCATCCCTATTTCTCCTACAAAGACCTCCTAGGCTTCGCCATTATAATCGGAGCCCTTGCAGCCCTCTCCACCTTCGCCCCGAACCTCCTGGGAGACCCAGACAACTTCACACCCGCCAACCCCCTC
>H5
ACCGGTCTATTCTTAGCTATACATTATACAGCTGACACATCCCTAGCATTTTCGTCTGTAGCCCATATCTGCCGAGATGTTAACAATGGCTGGCTTCTCCGAAATCTCCATGCCAATGGCGCATCCTTCTTTTTTATCTGCATCTATTTCCACATCGGGCGAGCCCTCTACTACGGATCCTATCTGTACAAAGAGACATGAAACATTGGCGTTATCCTCCTATTCCTAGTAATAGCTACAGCCTTTGTCGGCTATGTCCTCCCATGAGGACAAATGTCATTCTGAGGTGCCACTGTAATCACCAACCTCCTATCAGCTGCCCCCTACATTGGATCCGACCTAGTTCAATGAATCTGAGGCGGGTTTTCAGTTGATAACGCCACCCTCACCCGATTCTTCACGTTCCACTTTATCCTCCCCTTTATCATTGCAGCCGCAAGCATGATTCACCTCCTCTTCCTCCACCAAACAGGATCCTCTAACCCAACAGGTCTTAACTCCAATCTTGACAAAGTCACCTTCCATCCCTATTTCTCCTACAAAGACCTCCTAGGCTTCGCCATTATAATCGGAGCCCTTGCAGCCCTCTCCACCTTCGCCCCGAACCTCCTGGGAGACCCAGACAACTTCACACCCGCCAACCCCCTC
>H6
ACCGGTCTATTCTTAGCTATACATTATACAGCTGACACATCCCTAGCATTTTCGTCTGTAGCCCATATCTGCCGAGATGTTAACAATGGCTGGCTTCTCCGAAATCTCCATGCCAATGGCGCATCCTCCTTTTTTATCTGCATCTATTTCCACATCGGGCGAGCCCTCTACTACGGATCCTATCTGTACAAAGAGACATGAAACATTGGCGTTATCCTCCTATTCCTAGTAATAGCTACAGCCTTTGTCGGCTATGTCCTTCCATGAGGACAAATGTCATTCTGAGGTGCCACTGTAATCACCAACCTCCTATCAGCTGCCCCCTACATTGGATCCGACCTAGTTCAATGAATCTGAGGCGGGTTTTCAGTTGATAACGCCACCCTCACCCGATTCTTCACGTTCCACTTTATCCTCCCCTTTATCATTGCAGCCGCAAGCATGATTCACCTCCTCTTCCTCCACCAAACAGGATCCTCTAACCCAACAGGTCTTAACTCCAATCTTGACAAAGTCACCTTCCATCCCTATTTCTCCTACAAAGACCTCCTAGGCTTCGCCATTATAATCGGAGCCCTTGCAGCCCTCTCCACCTTCGCCCCGAACCTCCTGGGAGACCCAGACAACTTCACACCCGCCAACCCCCTC
>H7
ACCGGTCTATTCTTAGCTATACATTATACAGCTGACACATCCCTAGCATTTTCGTCTGTAGCCCATATCTGCCGAGATGTCAACAATGGCTGGCTTCTCCGAAATCTCCATGCCAATGGCGCATCCTTCTTTTTTATCTGCATCTATTTCCACATCGGGCGAGCCCTCTACTACGGATCCTATCTGTACAAAGAGACATGAAACATTGGCGTTATCCTCCTATTCCTAGTAATAGCTACAGCCTTTGTCGGCTATGTCCTTCCATGAGGACAAATGTCATTCTGAGGTGCCACTGTAATCACCAACCTCCTATCAGCTGCCCCCTACATTGGATCCGACCTAGTTCAATGAATCTGAGGCGGGTTTTCAGTTGATAACGCCACCCTCACCCGATTCTTCACGTTCCACTTTATCCTCCCCTTTATCATTGCAGCCGCAAGCATGATTCACCTCCTCTTCCTCCACCAAACAGGATCCTCTAACCCAACAGGTCTTAACTCCAATCTTGACAAAGTCACCTTCCATCCCTATTTCTCCTACAAAGACCTCCTAGGCTTCGCCATTATAATCGGAGCCCTTGCAGCCCTCTCCACCTTCGCCCCGAACCTCCTGGGAGACCCAGACAACTTCACACCCGCCAACCCCCTC
>H8
ACCGGTCTATTCTTAGCTATACATTATACAGCTGACACATCCCTAGCATTTTCGTCTGTAGCCCATATCTGCCGAGATGTTAACAATGGCTGGCTTCTCCGAAATCTCCATGCCAATGGCGCATCCTTCTTTTTTATCTGCATCTATTTCCACATCGGGCGAGCCCTCTACTACGGATCCTATCTGTACAAAGAGACATGAAACATTGGCGTTATCCTCCTATTCCTAGTAATAGCTACAGCCTTTGTCGGCTATGTCCTTCCATGAGGACAAATGTCATTCTGAGGTGCCACTGTAATCACCAACCTCCTATCAGCTGCCCCCTACATTGGATCCGACCTAGTTCAATGAATCTGAGGCGGGTTTTCAGTTGATAACGCCACCCTCACCCGATTCTTCACGTTCCACTTTATCCTCCCCTTTATCATTGCAGCCGCAAGCATGATTCACCTCCTCTTCCTCCACCAAACAGGATCCTCTAACCCAACAGGTCTTAACTCCAATCTTGACAAAGTCACCTTCCATCCCTATTTCTCCTACAAAGACCTCCTAGGCTTCACCATTATAATCGGAGCCCTTGCAGCCCTCTCCACCTTCGCCCCGAACCTCCTGGGAGACCCAGACAACTTCACACCCGCCAACCCCCTC
>H9
ACCGGTCTATTCTTAGCTATACATTATACAGCTGACACATCCCTAGCATTTTCGTCTGTAGCCCATATCTGCCGAGATGTTAACAATGGCTGGCTTCTCCGAAATCTCCATGCCAATGGCGCATCCTTCTTTTTTATCTGCATCTATTTCCACATCGGGCGAGCCCTCTACTACGGATCCTATCTGTACAAAGAGACATGAAACATTGGCGTTATCCTCCTATTCCTAGTAATAGCTACAGCCTTTGTCGGCTATGTCCTTCCATGAGGACAAATGTCATTCTGAGGTGCCACTGTAATCACCAACCTCCTATCAGCTGCCCCCTACATTGGATCCGACCTAGTTCAATGAATCTGAGGCGGGTTTTCAGTTGATAACGCCACCCTCACCCGATTCTTCACGTTCCACTTTATCCTCCCCTTTATCATTGCAGCCGCAAGCATGATTCACCTCCTCTTCCTCCACCAAACAGGATCCTCTAACCCAACAGGTCTTAACTCCAATCTTGACAAAGTCACCTTCCATCCCTATTTCTCCTACAAAGACCTCCTAGGCTTCTCCATTATAATCGGAGCCCTTGCAGCCCTCTCCACCTTCGCCCCGAACCTCCTGGGAGACCCAGACAACTTCACACCCGCCAACCCCCTC
>H10
ACCGGTCTATTCTTAGCTATACATTATACAGCTGACACATCCCTAGCATTTTCGTCTGTAGCCCATATCTGCCGAGATGTTAACAATGGCTGGCTTCTCCGAAATCTCCATGCCAATGGCGCATCCTTCTTTTTTATCTGCATCTATTTCCACATCGGGCGAGCCCTCTACTACGGATCCTATCTGTACAAAGAGACATGAAACATTGGCGTTATCCTCCTATTCCTAGTAATAGCTACAGCCTTTGTCGGCTATGTCCTTCCATGAGGACAAATGTCATTCTGAGGTGCCACTGTAATCACCAACCTCCTATCAGCTGCCCCCTACATTGGATCCGACCTAGTTCAATGAATCTGAGGCGGGTTTTCAGTTGATAACGCCACCCTCACCCGATTCTTCACATTCCACTTTATCCTCCCCTTTATCATTGCAGCCGCAAGCATGATTCACCTCCTCTTCCTCCACCAAACAGGATCCTCTAACCCAACAGGTCTTAACTCCAATCTTGACAAAGTCACCTTCCATCCCTATTTCTCCTACAAAGACCTCCTAGGCTTCGCCATTATAATCGGAGCCCTTGCAGCCCTCTCCACCTTCGCCCCGAACCTCCTGGGAGACCCAGACAACTTCACACCCGCCAACCCCCTC
>H11
ACCGGTCTATTCTTAGCTATACATTATACAGCTGACACATCCCTAGCATTTTCGTCTGTAGCCCATATCTGCCGAGATGTTAACAATGGCTGGCTTCTCCGAAATCTCCATGCCAATGGCGCATCCTTCTTTTTTATCTGCATCTATTTCCACATCGGGCGAGCCCTCTACTACGGATCCTATCTGTACAAAGAGACATGAAACATTGGCGTTATCCTCCTATTCCTAGTAATAGCTACAGCCTTTGTCGGCTATGTCCTTCCATGAGGACAAATGTCATTCTGAGGTGCCACTGTAATCACCAACCTCCTATCAGCTGCCCCCTACATTGGATCCGACCTAGTTCAATGAATCTGAGGCGGGTTTTCAGTTGATAACGCCACCCTCACCCGATTCTTCACGTTCCACTTTATCCTCCCCTTTATCATTGCAGCCGCAAGCATGATTCACCTCCTCTTCCTCCACCAAACAGGATCCTCTAACCCAACAGGTCTTAACTCCAATCTTGACAAAGTCACCTTCCATCCCTATTTCTCCTACAAAGACCTTCTAGGCTTCGCCATTATAATCGGAGCCCTTGCAGCCCTCTCCACCTTCGCCCCGAACCTCCTGGGAGACCCAGACAACTTCACACCCGCCAACCCCCTC
>H12
ACCGGTCTATTCTTAGCTATACATTATACAGCTGACACATCCCTAGCATTTTCGTCTGTAGCCCATATCTGCCGAGATGTTAACAATGGCTGGCTTCTCCGAAATCTCCATGCCAATGGCGCATCCTTCTTTTTTATCTGCATCTATTTCCACATCGGGCGAGCCCTCTACTACGGATCCTATCTGTACAAAGAGACATGAAACATTGGCGTTATCCTCCTATTCCTAGTAATAGCTACAGCCTTTGTCGGCTATGTCCTTCCATGAGGACAAATGTCATTCTGAGGTGCCACTGTAATCACCAACCTCCTATCAGCTGCCCCCTACATTGGATCCGACCTAGTTCAATGAATCTGAGGCGGGTTTTCAGTTGATAACGCCACCCTCACCCGATTCTTCACGTTCCACTTTATCCTCCCCTTTATCATTGCAGCCGCAAGCATGATTCACCTCCTCTTCCTCCACCAAACAGGATCCTCTAACCCAACAGGTCTTAACTCCAATCTTGACAAAGTCACCTTCCATCCCTATTTCTCCTACAAAGACCTCCTAGGCTTCGCCATTATAATCGGAGCCCTCGCAGCCCTCTCCACCTTCGCCCCGAACCTCCTGGGAGACCCAGACAACTTCACACCCGCCAACCCCCTC
>H13
GGTCTATTCTTAGCTATACATTATACAGCTGACACATCCCTAGCATTTTCGTCTGTAGCCCATATCTGCCGAGATGTTAACAATGGCTGGCTTCTCCGAAATCTCCATGCCAATGGCGCATCCTTCTTTTTTATCTGCATCTATTTCCACATCGGGCGAGCCCTCTACTACGGATCCTATCTGTACAAAGAGACATGAAACATTGGCGTTATCCTCCTATTCCTAGTAATAGCTACAGCCTTTGTTGGCTATGTCCTTCCATGAGGACAAATGTCATTCTGAGGTGCCACTGTAATCACCAACCTCCTATCAGCTGCCCCCTACATTGGATCCGACCTAGTTCAATGAATCTGAGGCGGGTTTTCAGTTGATAACGCCACCCTCACCCGATTCTTCACGTTCCACTTTATCCTCCCCTTTATCATTGCAGCCGCAAGCATGATTCACCTCCTCTTCCTCCACCAAACAGGATCCTCTAACCCAACAGGTCTTAACTCCAATCTTGACAAAGTCACCTTCCATCCCTATTTCTCCTACAAAGACCTCCTAGGCTTCGCCATTATAATCGGAGCCCTTGCAGCCCTCTCCACCTTCGCCCCGAACCTCCTGGGAGACCCAGACAACTTCACACCCGCCAACCCCCTC
>H14
ACCGGTCTATTCTTAGCTATACATTATACAGCTGACACATCCCTAGCATTTTCGTCTGTAGCCCATATCTGCCGAGATGTTAACAATGGCTGGCTTCTCCGAAATCTCCATGCCAATGGCGCATCCTTCTTTTTTATCTGCATCTATTTCCACATCGGGCGAGCCCTCTACTACGGATCCTATCTGTACAAAGAGACATGAAACATTGGCGTTATCCTCCTATTCCTAGTAATAGCTACAGCCTTTGTCGGTTATGTCCTTCCATGAGGACAAATGTCATTCTGAGGTGCCACTGTAATCACCAACCTCCTATCAGCTGCCCCCTACATTGGATCCGACCTAGTTCAATGAATCTGAGGCGGGTTTTCAGTTGATAACGCCACCCTCACCCGATTCTTCACGTTCCACTTTATCCTCCCCTTTATCATTGCAGCCGCAAGCATGATTCACCTCCTCTTCCTCCACCAAACAGGATCCTCTAACCCAACAGGTCTTAACTCCAATCTTGACAAAGTCACCTTCCATCCCTATTTCTCCTACAAAGACCTCCTAGGCTTCGCCATTATAATCGGAGCCCTTGCAGCCCTCTCCACCTTCGCCCCGAACCTCCTGGGAGACCCAGACAACTTCACACCCGCCAACCCCCTC
>H15
ACCGGTCTATTCTTAGCTATACATTATACAGCTGACACATCCCTAGCATTTTCGTCTGTAGCCCATATCTGCCGAGATGTTAACAATGGCTGGCTTCTCCGAAATCTCCATGCCAATGGCGCATCCTTCTTTTTTATCTGCATCTATTTCCACATCGGGCGAGCCCTCTACTACGGATCCTATCTGTACAAAGAGACATGAAACATTGGCGTTATCCTCCTATTCCTAGTAATAGCTACAGCCTTTGTCGGCTATGTCCTTCCATGAGGACAAATGTCATTCTGAGGTGCCACTGTAATCACCAACCTCCTATCAGCTGCCCCCTACATTGGATCCGACCTAGTTCAATGAATCTGAGGCGGGTTTTCAGTTGATAACGCCACCCTCACCCGATTCTTCACGTTCCACTTTATCCTCCCCTTTATCATTGCAGCCGCAAGCATGATTCACCTCCTCTTCCTCCACCAAACAGGGTCCTCTAACCCAACAGGTCTTAACTCCAATCTTGACAAAGTCACCTTCCATCCCTATTTCTCCTACAAAGACCTCCTAGGCTTCGCCATTATAATCGGAGCCCTTGCAGCCCTCTCCACCTTCGCCCCGAACCTCCTGGGAGACCCAGACAACTTCACACCCGCCAACCCCCTC
>H16
ACCGGTCTATTCTTAGCTATACATTATACAGCTGACACATCCCTAGCATTTTCGTCTGTAGCCCATATCTGCCGAGATGTTAACAATGGCTGGCTTCTCCGAAATCTCCATGCCAATGGCGCATCCTTCTTTTTTATCTGCATCTATTTCCACATCGGGCGAGCCCTCTACTACGGATCCTATCTGTACAAAGAGACATGAAACATTGGCGTTATCCTCCTATTCCTGGTAATAGCTACAGCCTTTGTTGGCTATGTCCTTCCATGAGGACAAATGTCATTCTGAGGTGCCACTGTAATCACCAACCTCCTATCAGCTGCCCCCTACATTGGATCCGACCTAGTTCAATGAATCTGAGGCGGGTTTTCAGTTGATAACGCCACCCTCACCCGATTCTTCACGTTCCACTTTATCCTCCCCTTTATCATTGCAGCCGCAAGCATGATTCACCTCCTCTTCCTCCACCAAACAGGATCCTCTAACCCAACAGGTCTTAACTCCAATCTTGACAAAGTCACCTTCCATCCCTATTTCTCCTACAAAGACCTCCTAGGCTTCGCCATTATAATCGGAGCCCTTGCAGCCCTCTCCACCTTCGCCCCGAACCTCCTGGGAGACCCAGACAACTTCACACCCGCCAACCCCCTC
>H17
ACCGGTCTATTCTTAGCTATACATTATACAGCTGACACATCCCTAGCATTTTCGTCTGTAGCCCATATCTGCCGAGATGTTAACAATGGCTGGCTTCTCCGAAATCTCCATGCCAACGGCGCATCCTTCTTTTTTATCTGCATCTATTTCCACATCGGGCGAGCCCTCTACTACGGATCCTATCTGTACAAAGAGACATGAAACATTGGCGTTATCCTCCTATTCCTGGTAATAGCTACAGCCTTTGTTGGCTATGTCCTTCCATGAGGACAAATGTCATTCTGAGGTGCCACTGTAATCACCAACCTCCTATCAGCCGCCCCCTACATTGGATCCGATCTAGTTCAATGGATCTGAGGCGGGTTTTCAGTTGATAACGCCACCCTCACCCGATTCTTCACGTTCCACTTTATCCTCCCCTTTATCATTGCAGCCGCAAGCATGATTCACCTCCTCTTCCTCCACCAAACAGGATCCTCTAACCCAACAGGTCTTAACTCCAATCTTGACAAAGTCACCTTCCATCCCTATTTCTCCTACAAAGACCTCCTAGGCTTCGCCATTATAATCGGAGCCCTTGCAGCCCTCTCCACCTTCGCCCCGAACCTCCTGGGAGACCCAGACAACTTCACACCCGCCAACCCCCTC
>H18
ACCGGTCTATTCTTAGCTATACATTATACAGCTGACACATCCCTAGCATTTTCGTCTGTAGCCCATATCTGCCGAGATGTTAACAATGGCTGGCTTCTCCGAAACCTCCATGCCAACGGCGCATCCTTCTTTTTTATCTGCATCTATTTCCACATCGGGCGAGCCCTCTACTACGGATCCTATCTGTACAAAGAGACATGAAACATTGGCGTTATCCTCCTATTCCTGGTAATAGCTACAGCCTTTGTTGGCTATGTCCTTCCATGAGGACAAATGTCATTCTGAGGTGCCACTGTAATCACCAACCTCCTATCAGCTGCCCCCTACATTGGATCCGATCTAGTTCAATGGATCTGAGGCGGGTTTTCAGTTGATAACGCCACCCTCACCCGATTCTTCACGTTCCACTTTATCCTCCCCTTTATCATTGCAGCCGCAAGCATGATTCACCTCCTCTTCCTCCACCAAACAGGATCCTCTAACCCAACAGGTCTTAACTCCAATCTTGACAAAGTCACCTTCCATCCCTATTTCTCCTACAAAGACCTCCTAGGCTTCGCCATTATAATCGGAGCCCTTGCAGCCCTCTCCACCTTCGCCCCGAACCTCCTGGGAGACCCAGACAACTTCACACCCGCCAACCCCCTC
>H19
ACCGGTCTATTCTTAGCTATACATTATACAGCTGACACATCCCTAGCATTTTCGTCTGTAGCCCATATCTGCCGAGATGTTAACAATGGCTGGCTTCTCCGAAATCTCCATGCCAATGGCGCATCCTTCTTTTTTATCTGCATCTATTTCCACATCGGGCGAGCCCTCTACTACGGATCCTATCTGTACAAAGAGACATGAAACATTGGCGTTATCCTCCTATTCCTAGTAATAGCTACAGCCTTTGTCGGCTATGTCCTTCCATGAGGACAAATGTCATTCTGAGGTGCCACTGTAATCACCAACCTCCTATCAGCTGCCCCCTACATTGGATCCGACCTAGTTCAATGAATCTGAGGCGGGTTTTCAGTTGATAACGCCACCCTCACCCGATTCTTCACGTTCCACTTTATCCTCCCCTTTATCATTGCAGCCGCAAGCATGATTCACCTCCTCTTCCTCCACCAAACAGGATCCTCTAACCCAACAGGTCTTAACTCCAATCTTGACAAAGTCACCTTCCATCCCTATTTCTCCTACAAAGACCTCCTAGGCTTCGCCATTATAACCGGAGCCCTTGCAGCCCTCTCCACCTTCGCCCCGAACCTCCTGGGAGACCCAGACAACTTCACACCCGCCAACCCCCTC
>H20
ACCGGTCTATTCTTAGCTATACATTATACAGCTGACACATCCCTAGCATTTTCGTCTGTAGCCCATATCTGCCGAGATGTTAACAATGGCTGGCTTCTCCGAAATCTCCATGCCAACGGCGCATCCTTCTTTTTTATCTGCATCTATTTCCACATCGGGCGAGCCCTCTACTACGGATCCTATCTGTACAAAGAGACATGAAACATTGGCCTTATCCTCCTATTCCTGGTAATAGCTACAGCCTTTGTTGGCTATGTCCTTCCATGAGGACAAATGTCATTCTGAGGTGCCACTGTAATCACCAACCTCCTATCAGCTGCCCCCTACATTGGATCCGATCTAGTTCAATGGATCTGAGGCGGGTTTTCAGTTGATAACGCCACCCTCACCCGATTCTTCACGTTCCACTTTATCCTCCCCTTTATCATTGCAGCCGCAAGCATGATTCACCTCCTCTTCCTCCACCAAACAGGATCCTCTAACCCAACAGGTCTTAACTCCAATCTTGACAAAGTCACCTTCCATCCCTATTTCTCCTACAAAGACCTCCTAGGCTTCGCCATTATAATCGGAGCCCTTGCAGCCCTCTCCACCTTCGCCCCGAACCTCCTGGGAGACCCAGACAACTTCACACCCGCCAACCCCCTC
>H21
ACCGGTCTATTCTTAGCTATACATTATACAGCTGACACATCCCTAGCATTTTCGTCTGTAGCCCATATCTGCCGAGATGTTAACAATGGCTGGCTTCTCCGAAATCTCCATGCCAACGGCGCATCCTTCTTTTTTATCTGCATCTATTTCCACATCGGGCGAGCCCTCTACTACGGATCCTATCTGTACAAAGAGACATGAAACATTGGCGTTATCCTCCTATTCCTGGTGATAGCTACAGCCTTTGTTGGCTATGTCCTTCCATGAGGACAAATGTCATTCTGAGGTGCCACTGTAATCACCAACCTCCTATCAGCTGCCCCCTACATTGGATCCGATCTAGTTCAATGGATCTGAGGCGGGTTTTCAGTTGATAACGCCACCCTCACCCGATTCTTCACGTTCCACTTTATCCTCCCCTTTATCATTGCAGCCGCAAGCATGATTCACCTCCTCTTCCTCCACCAAACAGGATCCTCTAACCCAACAGGTCTTAACTCCAATCTTGACAAAGTCACCTTCCATCCCTATTTCTCCTACAAAGACCTCCTAGGCTTCGCCATTATAATCGGAGCCCTTGCAGCCCTCTCCACCTTCGCCCCGAACCTCCTGGGAGACCCAGACAACTTCACACCCGCCAACCCCCTC
>H22
GGTCTATTCTTAGCTATACATTATACAGCTGACACATCCCTAGCATTTTCGTCTGTAGCCCATATCTGCCGAGATGTTAACAATGGCTGGCTTCTCCGAAATCTCCATGCCAACGGCGCATCCTTCTTTTTTATCTGCATCTATTTCCACATCGGGCGAGCCCTCTACTACGGATCCTATCTGTACAAAGAGACATGAAACATTGGCGTTATCCTCCTATTCCTGGTAATAGCTACAGCCTTTGTTGGCTATGTCCTTCCATGAGGACAAATGTCATTCTGAGGTGCCACTGTAATCACCAACCTCCTATCAGCTGCCCCCTACATTGGATCCGATCTAGTTCAATGGATCTGAGGCGGGTTTTCAGTTGATAACGCCACCCTCACCCGATTCTTCACGTTCCACTTTATCCTCCCCTTTATCATTGCAGCCGCAAGCATGATTCACCTCCTCTTCCTCCACCAAACAGGATCCTCTAACCCAACAGGTCTTAACTCCAATCTTGACAAAGTCACCTTCCATCCCTATTTCTCCTACAAAGACCTCCTAGGCTTCGCCATTATAATCGGAGCCCTTGCAGCCCTCTCCACCTTCGCCCCGAACCTCCTGGGAGACCCAGACAACTTCACACCCGCCAACCCCCTC
